# Supplementary material for: A prospective matched case-control study on the genomic epidemiology of colistin-resistant Enterobacterales from Dutch patients
Source: Commun Med (Lond). 2022 May 20;2:55. doi: 10.1038/s43856-022-00115-6 (PMC9122983; doi:10.1038/s43856-022-00115-6)
Supplement: Supplementary file 1 — Supplementary Data 1 [file 43856_2022_115_MOESM1_ESM.xlsx]

## Sheet: Supplementary Data 1
Supplementary Data 1. Characteristics of patients carrying COLR-EK or COLS-EK isolates
	COLR-EK (N=72)			COLS-EK (N=72)			Matching-adjusted logistic regression with correction for matched variables
	N	N total¤	%	N	N total¤	%	Odds ratio*	95% CI
Median age (interquartile range)~		72	73.5 (IQR 56.0-83.0)		72	72.0 (IQR 51.5-78.0)
Female	53	72	0.736	53	72	0.736	1	0.4 - 2.2
Species
E. coli	54	72	0.75	54	72	0.75
K. pneumoniae	18	72	0.25	18	72	0.25
Material
Urine	51	72	0.708	52	72	0.722
Urine in case of bladder catheter	4	72	0.056	3	72	0.042
Rectum/perineum swab	10	72	0.139	10	72	0.139
Faeces	3	72	0.042	3	72	0.042
Wound secretion	1	72	0.014	1	72	0.014
Blood	2	72	0.028	2	72	0.028
Throat swab	1	72	0.014	1	72	0.014
Sender of isolate
Hospital	42	72	0.583	42	72	0.583
- inpatient#	27	42	0.643	36	42	0.857	0.2	0.1 - 0.7
- outpatient	15	42	0.357	6	42	0.143
General practitioner	24	72	0.333	24	72	0.333
Nursing home/Elderly home/Care centre	6	72	0.083	6	72	0.083
Specialty
Intensive care	5	72	0.069	6	72	0.083	0.7	0.1 – 3.5
Surgery	3	72	0.042	1	72	0.014	4.3	0.3 – 58.4
Other	33	72	0.458	35	72	0.486	0.7	0.2 - 2.4
Not admitted to the hospital	31	72	0.431	30	72	0.417
Infection	54	69	0.783	51	69	0.739	2.7	0.5 – 15.0
Comorbidity
Renal insufficiency	2	45	0.044	3	58	0.052	0.9	0.1 – 6.0
Immunosuppression	3	45	0.067	5	58	0.086	0.3	0.0 - 7.2
Type 2 diabetes mellitus	3	45	0.067	5	58	0.086	0.7	0.1 – 3.3
Chronic obstructive pulmonary disease	3	45	0.067	1	58	0.017	5	0.5 – 55.8
Malignancy#	10	45	0.222	6	58	0.103	4.7	1.1 – 19.6
Foreign visits
<2 months ago >24 hours treated in foreign hospital	2^	72§	0.028	0	71§	0
<6 months ago foreign visit without hospital visit or admission	0	72§	0	2^^	71§	0.028
<1 year ago contact with foreign hospital, but not <2 months ago >24 hours treated in foreign hospital	0	72§	0	1$	71§	0.014
Previous antibiotic use
Use of colistin in past 6 months$$ #	9	43	0.209	1	40	0.025	58.3	2.9 – 1158.7
Other antibiotic use in past 6 months	30	41	0.732	19	34	0.559	2.8	0.9 – 8.8
Resident of nursing home/elderly home/rehabilitation centre	16	71	0.225	9	69	0.13	4.2	1.0 - 17.8
Contact with professionally held animals	0	72§	0	0	71§	0
Profession with direct patient care	0	42	0	0	41	0
