# Supplementary material for: A prospective matched case-control study on the genomic epidemiology of colistin-resistant Enterobacterales from Dutch patients
Source: Commun Med (Lond). 2022 May 20;2:55. doi: 10.1038/s43856-022-00115-6 (PMC9122983; doi:10.1038/s43856-022-00115-6)
Supplement: Supplementary file 2 — Supplementary Data 2 [file 43856_2022_115_MOESM2_ESM.xlsx]

## Sheet: Supplementary Data 2
Supplementary Data 2. Microbiological characteristics of the 66 sequenced E. coli isolates
Isolate ID	ENA reads/ NCBI mcr-plasmid accession numbers	Isolate type	Sender	Material of origin	MIC colistin	MLST ST	Serotype		Virulencefactors
							H-antigen	O-antigen	iss	lpfA	gad	capU	eilA	air	nfaE	mcmA	mchB	mchC	mchF	iroN	vat	astA	iha	sat	senB	ireA	pic	cnf1	celb	ORF4	aggA	aggC	ORF3	aggB	aggD	aaiC	aggR	aatA	aap	aar	cba	cma	espP	tsh	f17G	f17A	sfaS	cdtB	katP
RIVM_C019762	ERS7262547/CP081338	Colistin-resistant	Hospital	Rectum/perineum swab	2	10	H48	O154	100	0	100	0	0	0	0	0	0	0	0	100	0	0	0	0	0	0	0	0	92.47	0	0	0	0	0	0	0	0	0	0	0	0	0	0	0	0	0	0	0	0
RIVM_C019867	ERS7262593	Colistin-susceptible	General practitioner	Urine	0.5	10	H2	O86	100	0	100	100	0	0	0	0	0	0	0	0	0	0	100	99.97	0	0	100	0	0	99.81	99.6	99.71	99.51	99.32	99.21	100	100	99.84	100	100	0	0	0	0	0	0	0	0	0
RIVM_C019788	ERS7262556	Colistin-resistant	Hospital	Urine	8	14	H5	O18/O18ac	0	0	0	0	0	0	0	0	0	0	0	99.13	99.76	0	99.9	100	99.74	99.95	0	0	0	0	0	0	0	0	0	0	0	0	0	0	0	0	0	0	0	0	0	0	0
RIVM_C019824	ERS7262573	Colistin-resistant	General practitioner	Urine	4	14	H5	O18/O18ac	0	0	0	0	0	0	0	100	99.66	99.94	100	100	99.73	0	100	100	0	0	0	0	0	0	0	0	0	0	0	0	0	0	0	0	0	0	0	0	0	0	0	0	0
RIVM_C029625	ERS7262625	Colistin-susceptible	Hospital	Urine	0.25	58	H25	O9	100	100	0	0	0	0	0	0	0	0	0	0	0	100	0	0	0	99.95	0	0	0	0	0	0	0	0	0	0	0	0	0	0	0	0	0	0	0	0	0	0	0
RIVM_C019887	ERS7262604	Colistin-resistant	Hospital	Urine in case of bladder catheter	4	58	H25	O8	100	100	0	0	0	0	0	0	0	0	100	100	0	0	0	0	0	0	0	0	0	0	0	0	0	0	0	0	0	0	0	0	0	0	0	99.93	0	0	0	0	0
RIVM_C019749	ERS7262541	Colistin-resistant	Hospital	Urine in case of bladder catheter	4	59	H7	O1	0	98.43	0	99.91	99.18	97.15	0	0	0	0	0	0	0	0	99.9	99.87	0	100	0	0	0	0	0	0	0	0	0	0	0	0	0	0	0	0	0	0	0	0	0	0	0
RIVM_C019825	ERS7262574	Colistin-resistant	General practitioner	Urine	4	62	H45	O7	100	100	100	100	100	96.6	0	0	0	0	0	0	0	0	0	100	100	0	0	0	0	0	0	0	0	0	0	0	0	0	0	0	0	0	0	0	0	0	0	0	0
RIVM_C019743	ERS7262540	Colistin-susceptible	Hospital	Urine	0.25	69	H18	O15	100	100	100	0	100	95.79	0	0	0	0	0	0	0	0	0	0	0	0	0	0	0	0	0	0	0	0	0	0	0	0	0	0	0	0	0	0	0	0	0	0	0
RIVM_C029594	ERS7262624	Colistin-susceptible	General practitioner	Urine	0.25	69	H6	O23	100	100	0	0	99.94	96.31	0	0	0	0	100	100	0	0	0	0	0	0	0	0	0	0	0	0	0	0	0	0	0	0	0	0	0	0	0	99.95	0	0	0	0	0
RIVM_C019826	ERS7262575	Colistin-susceptible	General practitioner	Urine	0.25	69	H4	O117	100	100	100	0	100	0	0	0	0	0	0	0	0	0	100	100	0	0	0	0	0	0	0	0	0	0	0	0	0	0	0	0	0	0	0	0	0	0	0	0	0
RIVM_C019811	ERS7262569	Colistin-susceptible	General practitioner	Urine	0.25	69	H4	O117	100	100	0	0	100	96.31	0	0	0	0	0	0	0	0	0	100	0	0	0	0	0	0	0	0	0	0	0	0	0	0	0	0	0	0	0	0	0	0	0	0	0
RIVM_C019869	ERS7262595	Colistin-susceptible	General practitioner	Urine	0.5	69	H18	O45	100	100	99.43	0	100	97.09	0	0	0	0	0	0	0	0	100	100	100	0	0	0	0	0	0	0	0	0	0	0	0	0	0	0	0	0	0	0	0	0	0	0	0
RIVM_C019877	ERS7262596	Colistin-resistant	General practitioner	Urine	4	73	H1	O6	100	0	0	0	0	0	0	100	100	100	100	100	100	0	0	0	0	0	99.98	99.97	0	0	0	0	0	0	0	0	0	0	0	0	0	0	0	0	0	0	0	0	0
RIVM_C019808	ERS7262568	Colistin-resistant	General practitioner	Urine	4	73	H1	O18/O18ac	100	0	0	0	0	0	0	100	99.66	100	100	100	100	0	100	100	0	100	99.98	99.9	0	0	0	0	0	0	0	0	0	0	0	0	0	0	0	0	0	0	0	0	0
RIVM_C000123	ERS7262592	Colistin-resistant	Hospital	Urine	8	73	H1	O25	100	0	99.82	0	0	0	0	0	0	0	0	0	100	0	0	0	100	99.9	100	99.97	96.53	0	0	0	0	0	0	0	0	0	0	0	0	0	0	0	0	0	0	0	0
RIVM_C019927	ERS7262617	Colistin-susceptible	Hospital	Urine in case of bladder catheter	0.5	80	H7	O75	100	0	100	0	0	0	0	99.64	98.98	99.61	98.33	99.82	99.88	0	0	0	0	0	99.98	99.97	0	0	0	0	0	0	0	0	0	0	0	0	0	0	0	0	0	0	0	0	0
RIVM_C019769	ERS7262550	Colistin-resistant	Hospital	Rectum/perineum swab	8	93	H4	O7	0	0	99.85	99.82	0	0	0	0	0	0	0	0	0	0	0	0	0	0	0	0	0	0	0	0	0	0	0	0	0	0	0	0	0	0	0	0	0	0	0	0	0
RIVM_C028478	ERS7262620	Colistin-resistant	General practitioner	Urine	4	95	H7	O1	100	0	100	0	0	0	0	0	0	0	100	99.82	100	0	0	0	0	100	0	0	0	0	0	0	0	0	0	0	0	0	0	0	0	0	0	0	0	0	0	0	0
RIVM_C019922	ERS7262615	Colistin-susceptible	General practitioner	Urine	0.25	69	H2	None	100	100	99.86	0	100	95.79	0	0	0	0	0	0	0	0	100	99.97	0	0	0	0	0	0	0	0	0	0	0	0	0	0	0	0	0	0	0	0	0	0	0	0	0
RIVM_C000128	ERS7262601	Colistin-resistant	Nursery home/Elderly home/Care center	Urine	4	95	H7	O2/O50/O2	100	0	100	0	0	0	0	0	0	0	0	0	99.98	0	0	0	100	99.95	0	0	0	0	0	0	0	0	0	0	0	0	0	0	0	0	0	0	0	0	0	0	0
RIVM_C019789	ERS7262557	Colistin-resistant	Hospital	Faeces	8	88	H17	O9	98.98	100	0	0	0	0	0	99.64	0	0	0	0	0	0	0	0	0	0	0	0	0	0	0	0	0	0	0	0	0	0	0	0	0	0	0	0	0	0	0	0	0
RIVM_C000126	ERS7262599	Colistin-resistant	Hospital	Faeces	8	106	H18	O17/O44/O17/O77	100	100	99.93	0	100	96.31	0	0	96.39	99.81	99.9	0	0	100	99.86	0	0	0	0	0	0	0	0	0	0	0	0	0	0	0	0	0	100	99.88	98.13	0	0	0	0	0	0
RIVM_C030689	ERS7262627	Colistin-susceptible	Hospital	Rectum/perineum swab	0.5	117	H4	O51	100	98.95	98.86	0	0	0	0	99.64	0	0	0	0	100	0	0	0	0	99.95	100	0	0	0	0	0	0	0	0	0	0	0	0	0	0	0	98.13	0	0	0	0	0	0
RIVM_C019865	ERS7262588	Colistin-resistant	Nursery home/Elderly home/Care center	Urine	8	126	H5	O2/O50/O2	0	0	99.82	0	0	0	0	100	100	99.94	99.95	100	100	0	0	0	0	0	0	99.93	0	0	0	0	0	0	0	0	0	0	0	0	0	0	0	0	0	0	0	0	0
RIVM_C019806	ERS7262567	Colistin-susceptible	Nursery home/Elderly home/Care center	Urine	0.25	127	H31	O6	100	0	0	0	0	0	0	0	0	0	0	0	99.95	0	0	0	0	0	0	99.97	0	0	0	0	0	0	0	0	0	0	0	0	0	0	0	0	0	0	0	0	0
RIVM_C019913	ERS7262612	Colistin-susceptible	Nursery home/Elderly home/Care center	Urine	0.25	127	H31	O6	100	0	0	0	0	0	0	100	0	0	0	0	0	0	0	0	0	0	0	99.93	0	0	0	0	0	0	0	0	0	0	0	0	0	0	0	0	0	0	0	0	0
RIVM_C019795	ERS7262562	Colistin-resistant	Nursery home/Elderly home/Care center	Urine	4	127	H31	O6	97.54	0	0	0	0	0	0	0	0	0	0	0	99.95	0	0	0	0	0	0	99.97	0	0	0	0	0	0	0	0	0	0	0	0	0	0	0	0	0	0	0	0	0
RIVM_C019792	ERS7262559	Colistin-resistant	General practitioner	Urine	4	131	H4	O25	100	0	99.81	0	0	0	0	0	0	0	0	100	0	0	100	0	0	0	0	0	0	0	0	0	0	0	0	0	0	0	0	0	0	100	0	100	0	0	0	0	0
RIVM_C019760	ERS7262546	Colistin-resistant	Hospital	Wound secretion	4	131	H4	O25	0	0	0	0	0	0	99.87	0	0	0	0	0	0	0	100	100	0	0	0	0	0	0	0	0	0	0	0	0	0	0	0	0	0	0	0	0	0	0	0	0	0
RIVM_C000155	ERS7262583	Colistin-resistant	General practitioner	Urine	4	131	H4	O25	100	0	99.71	0	0	0	99.87	0	0	0	0	0	0	0	0	0	100	0	0	0	0	0	0	0	0	0	0	0	0	0	0	0	0	0	0	0	0	0	0	0	0
RIVM_C019797	ERS7262563	Colistin-resistant	Nursery home/Elderly home/Care center	Urine	8	131	H4	O25	100	0	0	0	0	0	0	0	0	0	0	0	0	0	100	99.97	0	0	0	0	0	0	0	0	0	0	0	0	0	0	0	0	0	0	0	0	0	0	0	0	0
RIVM_C029681	ERS7262626	Colistin-susceptible	Nursery home/Elderly home/Care center	Urine	0.25	131	H4	O25	100	0	0	0	0	0	0	0	0	0	0	0	0	0	0	0	0	99.95	0	0	0	0	0	0	0	0	0	0	0	0	0	0	0	0	0	0	0	0	0	0	0
RIVM_C019831	ERS7262577	Colistin-resistant	General practitioner	Urine	8	131	H4	O25	100	0	99.73	0	0	0	0	0	0	0	0	0	0	0	100	100	100	0	0	0	0	0	0	0	0	0	0	0	0	0	0	0	0	0	0	0	0	0	0	0	0
RIVM_C019841	ERS7262582	Colistin-susceptible			0.25	131	H4	O25	100	0	99.71	0	0	0	0	0	0	0	100	100	0	0	0	0	0	0	0	0	0	0	0	0	0	0	0	0	0	0	0	0	0	0	0	0	0	0	0	0	0
RIVM_C019815	ERS7262571	Colistin-susceptible	Nursery home/Elderly home/Care center	Urine	0.25	131	H4	O25	100	0	99.72	0	0	0	0	0	0	0	0	0	0	0	0	0	100	0	0	0	0	0	0	0	0	0	0	0	0	0	0	0	0	0	0	0	0	0	0	0	0
RIVM_C019784	ERS7262554	Colistin-susceptible	Hospital	Rectum/perineum swab	0.25	136	H10	O8	99.35	0	99.82	0	0	0	0	0	0	0	0	98.67	99.81	0	0	0	0	0	100	0	0	0	0	0	0	0	0	0	0	0	0	0	0	0	0	0	0	0	0	0	0
RIVM_C019906	ERS7262611	Colistin-resistant	Hospital	Blood	4	140	H5	O2/O50/O2	100	0	100	0	0	0	0	0	0	0	100	0	99.96	0	0	0	0	99.95	0	0	0	0	0	0	0	0	0	0	0	0	0	0	0	0	0	0	0	0	0	0	0
RIVM_C019737	ERS7262537	Colistin-resistant	Hospital	Urine	8	141	H6	O2/O50/O2	0	0	0	0	0	0	0	99.64	100	99.94	99.91	100	100	99.15	0	0	0	0	0	99.97	0	0	0	0	0	0	0	0	0	0	0	0	0	0	0	0	0	0	99.59	0	0
RIVM_C019835	ERS7262578	Colistin-susceptible	Hospital	Faeces	0.5	155	H10	O37	0	100	0	0	0	0	0	0	0	0	0	0	0	0	0	0	0	0	0	0	0	0	0	0	0	0	0	0	0	0	0	0	0	0	0	0	0	0	0	0	0
RIVM_C019864	ERS7262587	Colistin-resistant	Hospital	Faeces	8	224	H23	O8	0	99.83	100	0	0	0	0	0	0	0	0	0	0	0	0	0	0	0	0	0	0	0	0	0	0	0	0	0	0	0	0	0	0	0	0	0	0	0	0	0	0
RIVM_C000121	ERS7262591	Colistin-resistant	Nursery home/Elderly home/Care center	Urine	4	224	H23	O8	0	99.83	100	0	0	0	0	0	0	0	0	0	0	0	0	0	0	0	0	0	0	0	0	0	0	0	0	0	0	0	0	0	0	0	0	0	0	0	0	0	0
RIVM_C019793	ERS7262560	Colistin-susceptible	Hospital	Rectum/perineum swab	0.25	357	H4	O13/O13/O135	99.68	0	99.91	0	0	0	0	0	0	0	0	98.62	99.81	0	0	0	0	0	0	0	0	0	0	0	0	0	0	0	0	0	0	0	0	0	0	0	0	0	0	0	0
RIVM_C019862	ERS7262586	Colistin-susceptible	General practitioner	Urine	0.25	357	H4	O13/O13/O135	99.68	0	0	0	0	0	0	0	0	0	0	98.62	99.81	0	0	0	0	0	0	0	0	0	0	0	0	0	0	0	0	0	0	0	0	0	0	0	0	0	0	0	0
RIVM_C019814	ERS7262570	Colistin-susceptible	Hospital	Urine	0.25	372	H31	None	100	0	0	0	0	0	0	100	100	99.87	99.95	100	99.47	0	0	0	0	0	0	99.9	0	0	0	0	0	0	0	0	0	0	0	0	0	0	0	0	0	0	0	0	0
RIVM_C000124	ERS7262598	Colistin-resistant	General practitioner	Urine	8	404	H5	O75	0	0	0	0	0	0	0	0	0	0	0	0	99.76	0	100	100	100	0	0	0	0	0	0	0	0	0	0	0	0	0	0	0	0	0	0	0	0	0	0	0	0
RIVM_C019868	ERS7262594	Colistin-susceptible	General practitioner	Urine	0.5	404	H5	O75	0	0	0	0	0	0	99.87	0	0	0	0	0	99.76	0	100	100	100	0	0	0	0	0	0	0	0	0	0	0	0	0	0	0	0	0	0	0	0	0	0	0	0
RIVM_C019794	ERS7262561	Colistin-resistant	Hospital	Urine	4	404	H5	O75	0	0	99.86	0	0	0	99.87	0	0	0	0	0	99.76	0	0	0	0	0	0	0	0	0	0	0	0	0	0	0	0	0	0	0	0	0	0	0	0	0	0	0	0
RIVM_C019767	ERS7262548	Colistin-resistant	Hospital	Rectum/perineum swab	8	410	H21	O8	99.66	100	0	0	0	0	0	0	0	0	0	0	0	0	0	0	0	0	0	0	0	0	0	0	0	0	0	0	0	0	0	0	0	0	0	0	0	0	0	0	0
RIVM_C019886	ERS7262603	Colistin-susceptible	General practitioner	Urine	0.5	420	H31	O134	0	0	0	0	0	0	0	0	0	0	0	0	99.9	0	0	0	100	0	0	0	0	0	0	0	0	0	0	0	0	0	0	0	0	0	0	0	0	0	0	0	0
RIVM_C019919	ERS7262614	Colistin-susceptible	Hospital	Urine	0.5	537	H5	O75	100	0	0	0	0	0	0	100	100	99.94	100	100	99.76	0	0	0	0	0	99.95	99.97	0	0	0	0	0	0	0	0	0	0	0	0	0	0	0	0	0	0	0	0	0
RIVM_C019928	ERS7262618	Colistin-susceptible	Nursery home/Elderly home/Care center	Urine	0.5	569	H31	O134	0	0	0	0	0	0	0	0	0	0	0	0	99.9	0	0	0	99.91	0	0	0	0	0	0	0	0	0	0	0	0	0	0	0	0	0	0	0	0	0	0	0	0
RIVM_C029515	ERS7262623/CP081339	Colistin-resistant	Hospital	Rectum/perineum swab	4	602	H21	None	100	100	100	0	0	0	0	0	0	0	0	99.91	0	0	0	0	0	0	0	0	0	0	0	0	0	0	0	0	0	0	0	0	0	100	0	0	0	0	0	0	0
RIVM_C019880	ERS7262602	Colistin-resistant	Hospital	Urine	4	636	H7	None	0	0	99.43	0	0	0	0	0	0	0	0	0	99.85	0	0	0	0	0	0	0	0	0	0	0	0	0	0	0	0	0	0	0	0	0	0	0	0	0	0	0	0
RIVM_C019757	ERS7262545	Colistin-susceptible	Hospital	Urine	0.25	1057	H5	O75	0	0	99.91	0	0	0	0	100	100	99.87	100	100	99.76	0	100	100	0	100	0	99.97	0	0	0	0	0	0	0	0	0	0	0	0	0	0	0	0	0	0	0	0	0
RIVM_C019893	ERS7262607	Colistin-susceptible	Hospital	Urine	0.25	1081	H25	O136	90.54	100	100	0	0	0	0	0	0	0	0	0	0	0	0	0	0	0	0	0	0	0	0	0	0	0	0	0	0	0	0	0	0	0	0	0	99.9	0	0	100	0
RIVM_C019866	ERS7262589	Colistin-resistant	Hospital	Rectum/perineum swab	16	1193	H5	O75	0	0	99.91	0	0	0	0	0	0	0	0	0	99.69	0	100	99.92	100	0	0	0	0	0	0	0	0	0	0	0	0	0	0	0	0	0	0	0	0	0	0	0	0
RIVM_C019802	ERS7262564	Colistin-resistant	Hospital	Urine	8	1193	H5	O75	0	0	100	0	0	0	0	0	0	0	0	0	99.71	0	100	99.9	0	0	0	0	0	0	0	0	0	0	0	0	0	0	0	0	0	0	0	0	0	0	0	0	0
RIVM_C028932	ERS7262621	Colistin-resistant	Hospital	Urine	4	1722	H25	O1	99.66	99.83	98.36	0	99.41	98.17	0	0	0	0	0	0	0	0	0	0	0	0	0	0	0	0	0	0	0	0	0	0	0	0	0	0	0	0	0	0	0	0	0	0	0
RIVM_C019839	ERS7262581	Colistin-susceptible	Hospital	Wound secretion	0.5	1993	H6	O2/O50/O2	97.28	0	0	0	0	0	0	100	100	100	100	100	100	0	0	0	0	0	95.56	99.97	0	0	0	0	0	0	0	0	0	0	0	0	0	0	0	0	0	0	0	0	0
RIVM_C019917	ERS7262613	Colistin-susceptible	Hospital	Faeces	0.25	2163	H37	None	0	100	0	0	0	0	0	0	0	0	0	0	0	0	0	0	0	0	0	0	0	0	0	0	0	0	0	0	0	0	0	0	0	0	0	0	0	0	0	0	0
RIVM_C019891	ERS7262606	Colistin-susceptible	Hospital	Rectum/perineum swab	0.5	2522	H8	O25	98.64	100	98.14	0	0	0	0	0	0	0	0	0	0	100	0	0	0	0	0	0	0	0	0	0	0	0	0	0	0	0	0	0	0	0	0	0	99.9	94.89	0	0	0
RIVM_C019896	ERS7262609	Colistin-susceptible	Hospital	Faeces	0.25	3594	H7	O8	100	100	0	0	0	0	0	0	0	0	0	0	0	0	0	0	0	0	0	0	0	0	0	0	0	0	0	0	0	0	0	0	100	100	0	0	0	0	0	0	0
RIVM_C019790	ERS7262558	Colistin-susceptible	Hospital	Rectum/perineum swab	0.125	6459	H42	O51	99.66	0	0	0	98.35	96.11	0	0	0	0	0	0	0	0	0	0	0	0	0	0	0	0	0	0	0	0	0	0	0	0	0	0	100	100	0	0	0	0	0	0	0
RIVM_C019817	ERS7262572	Colistin-susceptible	Hospital	Urine in case of bladder catheter	0.25	11141	H18	O17/O44/O17/O77	100	100	0	0	100	90	0	0	0	0	0	0	0	0	99.81	0	0	0	0	0	0	0	0	0	0	0	0	0	0	0	0	0	0	0	0	0	0	0	0	0	0
RIVM_C019926	ERS7262616	Colistin-susceptible	Hospital	Blood	0.5	11142	H18	O17/O44/O17/O77	100	100	99.43	0	100	96.23	0	0	0	0	99.81	100	0	0	0	0	0	0	0	0	0	0	0	0	0	0	0	0	0	0	0	0	0	100	0	0	0	0	0	0	98.33
[truncated: 57 more columns]
