# Supplementary material for: A prospective matched case-control study on the genomic epidemiology of colistin-resistant Enterobacterales from Dutch patients
Source: Commun Med (Lond). 2022 May 20;2:55. doi: 10.1038/s43856-022-00115-6 (PMC9122983; doi:10.1038/s43856-022-00115-6)
Supplement: Supplementary file 3 — Supplementary Data 3 [file 43856_2022_115_MOESM3_ESM.xlsx]

## Sheet: Supplementary Data 3
Supplementary Data 3. Microbiological characteristics of the 26 sequenced K. pneumoniae isolates
isolate ID	ENA reads / NCBI mcr-plasmid accession numbers	Isolate type	Sender	Material of origin	MIC colistin	MLST ST	Serotype		Virulencefactors	antimicrobial resistance genes
							K-antigen	O-antigen	Yersiniabactin	mcr-1.1	mcr-9	aac(3)-IIa	aac(3)-IV	aac(6')-Ib3	aadA16	aadA2	aph(3'')-Ib	aph(3')-Ia	aph(4)-Ia	aph(6)-Id	blaCTX-M-14	blaCTX-M-15	blaCTX-M-9	blaLAP-2	blaOKP-B-8	blaOXA-1	blaSHV-172	blaSHV-187	blaSHV-26	blaSHV-27	blaSHV-33	blaSHV-36	blaSHV-71	blaSHV-80	blaSHV-Familie	blaTEM-1B	aac(6')-Ib-cr	fosA	fosA5	mph(A)	catA1	catA2	catB3	cmlA1	floR	oqxA	oqxB	QnrA1	QnrB1
RIVM_C019734	ERS7262536	Colistin-resistant	Hospital	Urine	16	ST45	K24	O2v1	1	0	0	0	0	0	0	0	0	0	0	0	0	0	0	0	0	0	0	0	0	0	0	0	0	0	99.88	0	0	100	0	0	0	0	0	0	0	99.23	98.57	0	0
RIVM_C019741	ERS7262538	Colistin-resistant	Hospital	Urine	32	ST104	K31	O3b	1	0	0	0	0	0	0	0	0	0	0	0	0	0	0	0	0	0	0	0	0	0	0	0	100	0	0	0	0	97.58	0	0	0	0	0	0	0	99.4	99.14	0	0
RIVM_C019742	ERS7262539	Colistin-susceptible	Hospital	Urine	0.25	ST309	K42	O4	0	0	0	0	0	0	0	0	0	0	0	0	0	0	0	0	0	0	0	0	0	0	0	0	0	0	99.88	0	0	99.29	0	0	0	0	0	0	0	100	100	0	0
RIVM_C019752	ERS7262542/CP081337	Colistin-resistant	Hospital	Rectum/perineum swab	16	ST709	K9	O1v2	0	100	0	100	0	0	0	99.49	100	100	0	100	0	100	0	0	0	100	0	0	100	0	0	0	0	0	0	100	100	99.52	0	100	0	0	100	99.92	98.19	99.23	98.86	0	100
RIVM_C019755	ERS7262543	Colistin-susceptible	Hospital	Urine	0.25	ST1044	K125	O12	0	0	0	0	0	0	0	0	0	0	0	0	0	0	0	0	99.07	0	0	0	0	0	0	0	0	0	0	0	0	95.48	0	0	0	0	0	0	0	93.72	95.41	0	0
RIVM_C019756	ERS7262544	Colistin-resistant	Hospital	Rectum/perineum swab	16	ST870	K17	O1v1	1	0	0	0	0	0	0	0	100	100	0	99.88	0	100	0	0	0	0	0	0	0	0	0	0	0	0	99.77	100	0	96.9	0	0	0	0	0	0	0	99.32	98.92	0	100
RIVM_C019768	ERS7262549	Colistin-susceptible	Hospital	Rectum/perineum swab	0.25	ST152	K105	O3b	0	0	0	0	99.87	0	0	100	0	0	100	0	0	0	0	100	0	0	0	99.88	0	0	0	0	0	0	0	0	0	99.29	0	0	0	0	0	0	0	100	99.27	0	0
RIVM_C019770	ERS7262551/CP081340	Colistin-resistant	Hospital	Rectum/perineum swab	32	ST3476	K123	O3b	0	0	100	0	0	0	99.65	0	0	0	0	0	0	0	100	0	0	0	0	99.65	0	0	0	0	0	0	0	0	100	98.1	0	0	0	0	0	0	0	99.49	98.51	99.85	0
RIVM_C019776	ERS7262552	Colistin-resistant	Hospital	Urine	16	ST15	K24	O1v1	0	0	0	0	0	0	0	100	99.88	100	0	100	0	0	0	0	0	0	0	0	0	0	0	0	0	0	0	0	0	99.52	0	0	99.85	0	0	0	0	99.23	98.86	0	0
RIVM_C019778	ERS7262553	Colistin-resistant	Hospital	Urine	8	ST2668	K111	OL103	0	0	0	0	0	0	0	0	0	0	0	0	0	0	0	0	0	0	0	0	0	0	99.77	0	0	0	0	0	0	97.15	0	0	0	0	0	0	0	99.32	98.48	0	0
RIVM_C019785	ERS7262555	Colistin-resistant	Hospital	Urine	8	ST184	K113	O1v2	0	0	0	0	0	0	0	0	0	0	0	0	0	0	0	0	0	0	0	0	0	100	0	0	0	0	0	0	0	96.67	0	0	0	0	0	0	0	99.74	98.89	0	0
RIVM_C019803	ERS7262565	Colistin-susceptible	Hospital	Urine	0.25	ST873	K38	O3b	0	0	0	0	0	0	0	0	0	0	0	0	100	0	0	100	0	0	0	0	0	0	0	0	0	0	99.88	0	0	100	0	0	0	0	0	0	0	99.23	98.57	0	0
RIVM_C019804	ERS7262566	Colistin-susceptible	Hospital	Urine	0.25	ST189	K128	O3b	0	0	0	0	0	0	0	0	0	0	0	0	0	0	0	0	0	0	0	0	0	0	0	0	0	100	0	0	0	99.76	0	0	0	0	0	0	0	99.66	99.08	0	0
RIVM_C019827	ERS7262576	Colistin-susceptible	Hospital	Rectum/perineum swab	0.125	ST1565-1LV	K31	O3b	0	0	0	0	0	0	0	0	0	0	0	0	0	0	0	0	0	0	0	0	0	0	0	0	0	0	99.77	0	0	99.27	0	0	0	0	0	0	0	99.4	99.46	0	0
RIVM_C019837	ERS7262579	Colistin-resistant	General practitioner	Urine	16	ST45	K24	O2v1	1	0	0	0	0	0	0	0	0	0	0	0	0	0	0	0	0	0	0	0	0	0	0	0	0	0	99.88	0	0	100	0	0	0	0	0	0	0	99.23	98.57	0	0
RIVM_C019838	ERS7262580	Colistin-susceptible	Hospital	Urine	0.25	ST45	K62	O2v1	1	0	0	0	0	0	0	100	0	0	0	0	0	0	0	0	0	0	0	0	0	0	0	0	0	0	99.88	0	0	100	0	100	0	0	0	0	0	99.23	98.57	0	0
RIVM_C000156	ERS7262584	Colistin-resistant	Hospital	Urine	64	ST25	K2	O1v2	0	0	0	0	0	0	0	0	0	0	0	0	0	0	0	0	0	0	0	0	0	0	0	0	0	0	99.77	0	0	99.51	0	0	0	0	0	0	0	99.57	98.67	0	0
RIVM_C019852	ERS7262585	Colistin-susceptible	General practitioner	Urine	0.25	ST34	K133	O2v2	0	0	0	0	0	0	0	0	0	0	0	0	0	0	0	0	0	0	0	0	100	0	0	0	0	0	0	0	0	0	98.34	0	0	0	0	0	0	0	0	0	0
RIVM_C000119	ERS7262590	Colistin-resistant	Hospital	Rectum/perineum swab	64	ST45	K24	O2v1	1	0	0	0	0	0	0	0	0	0	0	0	0	0	0	0	0	0	0	0	0	0	0	0	0	0	99.88	0	0	100	0	0	0	0	0	0	0	99.23	98.57	0	0
RIVM_C019878	ERS7262597	Colistin-resistant	General practitioner	Urine	16	ST2806	K62	O2v1	0	0	0	0	0	0	0	0	0	0	0	0	0	0	0	0	0	0	0	100	0	0	0	0	0	0	0	0	0	98.81	0	0	0	0	0	0	0	99.91	99.11	0	0
RIVM_C000127	ERS7262600	Colistin-susceptible	Hospital	Urine	0.5	ST661	K24	O2v1	1	0	0	0	0	0	0	0	0	0	0	0	0	0	0	0	0	0	0	0	0	100	0	0	0	0	0	0	0	99.05	0	0	0	0	0	0	0	99.15	99.05	0	0
RIVM_C019890	ERS7262605	Colistin-susceptible	Hospital	Rectum/perineum swab	0.5	ST253	K64	O1v1	0	0	0	0	0	0	0	0	0	0	0	0	0	0	0	0	0	0	0	0	0	0	0	100	0	0	0	0	0	100	0	0	0	0	0	0	0	0	0	0	0
RIVM_C019894	ERS7262608	Colistin-susceptible	General practitioner	Urine	0.5	ST48	K62	O1v1	0	0	0	0	0	0	0	0	0	0	0	0	0	0	0	0	0	0	99.88	0	0	0	0	0	0	0	0	0	0	96.9	0	0	0	0	0	0	0	0	0	0	0
RIVM_C019900	ERS7262610	Colistin-susceptible	Hospital	Rectum/perineum swab	0.125	ST147	K20	O2v1	0	0	0	0	0	0	0	100	99.88	100	0	100	0	100	0	0	0	0	0	0	0	0	0	0	0	0	99.77	0	0	98.79	0	100	0	96.11	0	0	0	99.49	98.54	0	0
RIVM_C000164	ERS7262619/CP081341	Colistin-resistant	Hospital	Urine	32	ST2278-2LV	K81	O1v1	0	0	100	0	0	100	0	0	0	0	0	0	0	0	100	0	0	0	0	0	0	0	0	0	0	0	99.77	0	99.61	99.76	0	0	0	0	0	0	0	0	0	99.85	0
RIVM_C028969	ERS7262622	Colistin-susceptible	Hospital	Urine	0.5	ST1558	K141	O4	0	0	0	0	0	0	0	0	0	0	0	0	0	0	0	0	0	0	0	99.54	0	0	0	0	0	0	0	0	0	98.1	0	0	0	0	0	0	0	99.4	98.99	0	0
[truncated: 11 more columns]
