# Supplementary material for: A prospective matched case-control study on the genomic epidemiology of colistin-resistant Enterobacterales from Dutch patients
Source: Commun Med (Lond). 2022 May 20;2:55. doi: 10.1038/s43856-022-00115-6 (PMC9122983; doi:10.1038/s43856-022-00115-6)
Supplement: Supplementary file 4 — Supplementary Data 4 [file 43856_2022_115_MOESM4_ESM.xlsx]

## Sheet: Supplementary Data 4
Supplementary Data 4. Molecular characterisation of seven isolates with mcr genes
							Colistin		Aminoglycosides													Beta-lactams														Fosfomycin			Macrolides	Multi-drug	Phenicol			Quinolones					Rifamycins
Contig ID	Lab nr	MLST type	Capsule serotype	LPS serotype	MIC colistin	Size (bp)	mcr-1.1	mcr-9	aac(3)-IIa	aac(3)-IId	aac(6')-Ib3	aadA-Family	aadA1	aadA16	aadA2	aadA24	aadA5	aph(3'')-Ib	aph(3')-Ia	aac(6')-Ib-cr*	aph(6)-Id	blaCTX-M-14	blaCTX-M-14b	blaCTX-M-15	blaCTX-M-65	blaCTX-M-9	blaOXA-1	blaOXA-1	blaSHV-187	blaSHV-26	blaSHV-Family	blaTEM-1B	blaTEM-1C	blaTEM-36	blaTEM-Family	fosA	fosA3	fosA7	mph(A)	mdf(A)	catB3	cmlA1	floR	oqxA	oqxB	QnrA1	QnrB1	qnrS13	ARR-2
K. pneumoniae
cRIVM_C019752	18	709	K9	O1v2	16	5283007																								█						█								█	█
pRIVM_C019752_1						187309												█		█	█			█			█														█						█
pRIVM_C019752_2						163450	█								█																								█				█
pRIVM_C019752_3						109269
pRIVM_C019752_4						42986																																				█
pRIVM_C019752_5						7172
pRIVM_C019752_6						3478
pRIVM_C019752_7						3394			█																							█
cRIVM_C019770	17	3476	K123	O3b	32	5197906																							█							█								█	█
pRIVM_C019770_1						324143		█						█						█						█																				█
cRIVM_C000164	21	5012	K81	O1v1	32	5260714																									█					█
pRIVM_C000164_1						282946		█			█									█						█																				█
pRIVM_C000164_2						209228
pRIVM_C000164_3						78173
pRIVM_C000164_4						5415
pRIVM_C000164_5						4698
pRIVM_C000164_6						3223
pRIVM_C000164_7						2547
E. coli
cRIVM_C019762	10	10	H48	O154	2	4928722																																		█
pRIVM_C019762_1						244711			█				█						█				█									█											█
pRIVM_C019762_2						131146						█						█			█																		█
pRIVM_C019762_3						123212										█												█							█													█	█
pRIVM_C019762_4						26426	█
pRIVM_C019762_5						6800
pRIVM_C019762_6						5936
RIVM_C019792	21	131	H4	O25	4
cRIVM_C000121	22	224	H23	O8	4	4837074							█		█																									█		█
pRIVM_C000121_1						98212							█																						█
pRIVM_C000121_2						91693																█
pRIVM_C000121_3						5129
cRIVM_C029515	4	602	H21	-	4	4837448																																		█
pRIVM_C029515_1						155577				█							█	█			█				█												█		█
pRIVM_C029515_2						62279	█
pRIVM_C029515_3						3131
[truncated: 13 more columns]
