# Supplementary material for: A prospective matched case-control study on the genomic epidemiology of colistin-resistant Enterobacterales from Dutch patients
Source: Commun Med (Lond). 2022 May 20;2:55. doi: 10.1038/s43856-022-00115-6 (PMC9122983; doi:10.1038/s43856-022-00115-6)
Supplement: Supplementary file 5 — Supplementary Data 5 [file 43856_2022_115_MOESM5_ESM.xlsx]

## Sheet: Supplementary Data 5
Supplementary Data 5. Overview of isolates with mcr genes or chromosomal mutations, potentially involved in colistin resistance
Isolate ID	MIC colistin	mcr	pmrA	pmrB	mgrB	crrB	phoP	phoQ
K. pneumoniae
RIVM_C019734	16	no		R256G (C766G)		gene absent
RIVM_C019741	32	no		R256G (C766G)
RIVM_C019742	0.25	no		R256G (C766G)		gene absent
RIVM_C019755	0.25	no				gene absent
RIVM_C019756	16	no				gene absent
RIVM_C019770	32	mcr-9			C39Y (G116A)	gene absent
RIVM_C019776	16	no			first 39 bp are absent	gene absent
RIVM_C019778	8	no			insertion of ISEc68 on position 74	gene absent
RIVM_C019785	8	no			G37S (G109A)
RIVM_C019837	16	no		R256G (C766G); T157P (A469C)		gene absent
RIVM_C019838	0.25	no		R256G (C766G)
RIVM_C000156	64	no			absent	deletion of 955 bp
RIVM_C019852	0.25	no				gene absent
RIVM_C000119	64	no		R256G (C766G)	insertion of IS-like element on position 46	gene absent
RIVM_C019878	16	no			insertion of IS-like element on position 70	gene absent
RIVM_C019900	0.125	no		R256G (C766G)
RIVM_C028969	0.5	no				gene absent
RIVM_C019752	16	mcr-1.1
RIVM_C000164	32	mcr-9
E. coli
RIVM_C019737	8	no		E126D(A376T); V128E(T382A); V354I(G1060A); N361Y (A1081T)
RIVM_C019743	0.25	no		N361Y (A1081T)				S138T (T412A)
RIVM_C019749	4	no		T159M (C475T); N361Y (A1081T)
RIVM_C019757	0.25	no		E126D(A376T); V354I(G1060A); N361Y (A1081T)
RIVM_C019760	4	no		E126D(A376T); V354I(G1060A); N361Y (A1081T)
RIVM_C019762	2	mcr-1.1		N361Y (A1081T); R5H (G14A)
RIVM_C019767	8	no		V91E(T272A); R5H (G14A)
RIVM_C019769	8	no		N361Y (A1081T); R5H (G14A)				E464D(G1392T)
RIVM_C019784	0.25	no		E126D(A376T); V354I(G1060A); N361Y (A1081T)
RIVM_C019788	8	no		E126D(A376T); V354I(G1060A); N361Y (A1081T)
RIVM_C019789	8	no		extra triplet (GCG) with amino acid A on position 266; R5H (G14A)
RIVM_C019790	0.125	no		N361Y (A1081T)
RIVM_C019792	4	mcr-1.1		E126D(A376T); V354I(G1060A); N361Y (A1081T)
RIVM_C019793	0.25	no		E126D(A376T); N156S(C466G); V354I(G1060A); N361Y (A1081T)
RIVM_C019794	4	no		E126D(A376T); V354I(G1060A); N361Y (A1081T)
RIVM_C019795	4	no		N361Y (A1081T); V161G (G482C)
RIVM_C019797	8	no		E126D(A376T); V354I(G1060A); N361Y (A1081T)
RIVM_C019802	8	no		E126D(A376T); V354I(G1060A); N361Y (A1081T)
RIVM_C019806	0.25	no		N361Y (A1081T)
RIVM_C019808	4	no		L105Q (T314A); E126D(A376T); V354I(G1060A); N361Y (A1081T)
RIVM_C019811	0.25	no		N361Y (A1081T)				S138T (T412A)
RIVM_C019814	0.25	no		E126D(A376T); V354I(G1060A); N361Y (A1081T)
RIVM_C019815	0.25	no		E126D(A376T); V354I(G1060A); N361Y (A1081T)
RIVM_C019817	0.25	no		N361Y (A1081T); V161G (G482C)				S138T (T412A)
RIVM_C019824	4	no		E126D(A376T); V354I(G1060A); N361Y (A1081T)
RIVM_C019825	4	no	N67K (C200A+C201A); D68E (C204A)	N361Y (A1081T); M4I (G12C)
RIVM_C019826	0.25	no		N361Y (A1081T)				S138T (T412A)
RIVM_C019831	8	no		E126D(A376T); V354I(G1060A); N361Y (A1081T)
RIVM_C019835	0.5	no		R5H (G14A)
RIVM_C019839	0.5	no		E126D(A376T); V354I(G1060A); N361Y (A1081T)
RIVM_C019841	0.25	no		E126D(A376T); V354I(G1060A); N361Y (A1081T)
RIVM_C000155	4	no		E126D(A376T); V354I(G1060A); N361Y (A1081T)
RIVM_C019862	0.25	no		E126D(A376T); N156S(C466G); V354I(G1060A); N361Y (A1081T)
RIVM_C019864	8	no		V91E(T272A+A273G); R5H (G14A)
RIVM_C019865	8	no		E126D(A376T); V354I(G1060A); N361Y (A1081T)
RIVM_C019866	16	no		first 48 bp are absent; E126D(A376T); V354I(G1060A); N361Y (A1081T)			V88A(T263C)
RIVM_C000123	8	no		E126D(A376T); V354I(G1060A); N361Y (A1081T)
RIVM_C019867	0.5	no		N361Y (A1081T); R5H (G14A)
RIVM_C019868	0.5	no		E126D(A376T); V354I(G1060A); N361Y (A1081T)
RIVM_C019869	0.5	no		N361Y (A1081T)				S138T (T412A)
RIVM_C019877	4	no		E126D(A376T); V354I(G1060A); N361Y (A1081T)
RIVM_C000124	8	no		E126D(A376T); V354I(G1060A); N361Y (A1081T)
RIVM_C000126	8	no		N361Y (A1081T)				S138T (T412A)
RIVM_C000128	4	no		E126D(A376T); V354I(G1060A); N361Y (A1081T)
RIVM_C019880	4	no		E126D(A376T); V354I(G1060A); N361Y (A1081T)
RIVM_C019886	0.5	no		E126D(A376T); V354I(G1060A); N361Y (A1081T)				L467M(C1399A+T1401G)
RIVM_C019887	4	no		R5H (G14A)
RIVM_C019891	0.5	no		R5H (G14A)
RIVM_C019893	0.25	no		R5H (G14A)
RIVM_C019906	4	no		E126D(A376T); V354I(G1060A); N361Y (A1081T)
RIVM_C019913	0.25	no		N361Y (A1081T)
RIVM_C019919	0.5	no		E126D(A376T); V354I(G1060A); N361Y (A1081T)
RIVM_C019917	0.25	no		R5H (G14A)
RIVM_C019922	0.25	no		N361Y (A1081T)				S138T (T412A)
RIVM_C019926	0.5	no		N361Y (A1081T)				S138T (T412A)
RIVM_C019927	0.5	no		E126D(A376T); V354I(G1060A); N361Y (A1081T)			V71F(G211T)
RIVM_C019928	0.5	no		E126D(A376T); V354I(G1060A); N361Y (A1081T)				L467M(C1399A+T1401G)
RIVM_C028478	4	no		E126D(A376T); V354I(G1060A); N361Y (A1081T)
RIVM_C028932	4	no		N361Y (A1081T); M4I (G12C)
RIVM_C029515	4	mcr-1.1		R5H (G14A)				I175F(A523T)
RIVM_C029594	0.25	no		N361Y (A1081T)				S138T (T412A)
RIVM_C029625	0.25	no		R5H (G14A)
RIVM_C029681	0.25	no		E126D(A376T); V354I(G1060A); N361Y (A1081T)
RIVM_C030689	0.5	no		N361Y (A1081T)
RIVM_C000121	4	mcr-1.1		R5H (G14A)
